# Supplementary material for: In vitro and in vivo comparison of transport media for detecting nasopharyngeal carriage of Streptococcus pneumoniae
Source: PeerJ. 2016 Sep 22;4:e2449. doi: 10.7717/peerj.2449 (PMC5036082; doi:10.7717/peerj.2449)
Supplement: Supplemental Information 1 — The dilution, serotype, type of used media for the 3 hour incubation and the results of (I) measured number of colony forming units observed after incubation on blood agar (CFU) and (II) the cycle threshold (Ct) for PCR are presented in the file [file peerj-04-2449-s001.xls]

## Sheet: Sheet1
IDnr	carriageBrothNoReculturing	carriageBroth	carriageSTGGNoReculturing	carriageSTGG
1	1	1	1	1
2	1	1	1	1
3	0	0	0	0
4	0	0	0	0
5	0	0	0	0
6	0	0	0	0
7	1	1	1	1
8	0	0	0	0
9	1	1	1	1
10	0	0	0	0
11	1	1	1	1
12	0	0	0	0
13	1	1	1	1
14	0	0	0	0
15	0	0	0	0
16	0	0	0	0
17	1	1	1	1
18	1	1	1	1
19	0	0	0	0
20	0	0	0	0
21	0	0	0	0
22	1	1	1	1
23	0	0	0	0
24	0	0	0	0
25	1	1	1	1
26	1	1	1	1
27	0	0	0	0
28	0	0	0	0
29	0	0	0	0
30	0	0	0	0
31	0	0	0	0
32	0	0	0	0
33	0	0	0	0
34	1	1	0	0
35	0	0	0	0
36	0	0	0	0
37	0	0	0	0
38	0	0	0	0
39	0	0	0	0
40	0	1	0	0
41	0	0	0	0
42	1	1	1	1
43	0	0	0	0
44	0	0	0	0
45	1	1	1	1
46	1	1	1	1
47	1	1	1	1
48	1	1	1	1
49	1	1	1	1
50	0	0	0	0
51	1	1	1	1
52	0	0	0	0
53	1	1	1	1
54	1	1	1	1
55	1	1	1	1
56	0	0	0	0
57	1	1	1	1
58	1	1	1	1
59	1	1	0	1
60	0	0	0	0
61	1	1	1	1
62	1	1	1	1
63	0	0	0	0
64	1	1	1	1
65	0	0	0	0
66	0	0	0	0
67	1	1	1	1
68	1	1	1	1
69	1	1	1	1
70	1	1	1	1
71	1	1	1	1
72	0	0	0	0
73	0	0	0	0
74	0	0	0	0
75	1	1	1	1
76	0	0	0	0
77	1	1	1	1
78	1	1	1	1
79	1	1	0	0
80	1	1	1	1
81	0	0	0	0
82	0	0	0	0
83	1	1	1	1
84	1	1	1	1
85	1	1	1	1
86	0	0	0	0
87	1	1	1	1
88	1	1	1	1
89	1	1	0	1
90	0	0	0	0
91	0	0	0	0
92	1	1	1	1
93	0	0	0	0
94	0	0	0	0
95	0	0	0	0
96	1	1	1	1
97	0	1	0	0
98	1	1	1	1
99	1	1	1	1
100	0	1	0	0
